# Supplementary material for: Predictors of breast cancer cell types and their prognostic power in breast cancer patients
Source: BMC Genomics. 2018 Feb 13;19:137. doi: 10.1186/s12864-018-4527-y (PMC5809864; doi:10.1186/s12864-018-4527-y)
Supplement: Supplementary file 1 — Figure S1, Figure S2, and Table S1. Prognostic potential of 6 sets of cell specific predictors in TCGA breast cancer patients, Cells belonging to the same type cluster together. (XLSX 801 kb) [file 12864_2018_4527_MOESM1_ESM.xlsx]

## Sheet: Table S1
Gene	cluster (Figure8)
MT1A	1
AGR3	1
LINC00338	1
LINC00578	1
RP11-53O19.1	1
ESR1	1
SLC7A2	1
RP11-674N23.1	1
DCDC2	1
FAM198B	1
AC026806.2	1
PPAPDC1B	1
RNASE4	1
CTTN	1
FAM47E.1	1
C19orf33	1
KISS1R	1
NDUFC2	1
ANKRD30A	1
WLS	1
CLSTN2	1
RP11-446N19.1	1
TIMP1	1
AMFR	1
SLC27A5	1
TCEAL3	1
COX6C	1
LBR	2
TRAF1	2
SLAMF1	2
IKZF3	2
CD79A	2
CD200	2
KPNA2	2
EZH2	2
MLF1IP	2
MASTL	2
EAF2	2
AC079767.4	2
AC092484.1	2
LINC00426	2
WAS	2
STK33	2
HMHB1	2
DEFB107A	2
DEFB107B	2
RP11-871F6.3	2
ADAMTS20	2
SPINK2	2
VSTM2A	2
RP11-1079K10.3	2
MPO	2
SERPINA9	2
PRPSAP2	2
LINC01021	2
PASK	2
STARD9	2
HIST1H2AL	2
TRPV3	2
CCDC18	2
RP11-568N6.1	2
PIM1	2
GSTM3	2
SLC43A1	2
RP11-382J12.1	2
RP11.450K4.1	2
MZB1	2
FANCA	2
RP11-350N15.5	2
AC023590.1	2
LINC01013	2
DNAJC10	2
PSMD5-AS1	2
CLSPN	2
MGAT5	2
PAN3	2
HIATL1	2
ZFAND6	2
CHRAC1	2
SNRPA1	2
NOP56	2
HSPA8	2
DDX18	2
HSP90AA1	2
SLBP	2
PRKRA	2
KHDRBS1	2
SELT	2
TANK	2
MFN2	2
ELOVL5	2
EIF1	2
SKP1	2
CIT	2
HSPA9	2
ANAPC10	2
FABP5	2
TUBG1	2
HIST1H2BK	2
CDK6	2
CLK1	2
SNHG5	2
PHIP	2
TPR	2
AF129408.17	2
ZFP36L1	2
FAM60A	2
MPZL3	2
HLA.C	3
SH3BGRL3	3
STAT2	3
NBPF14	3
HCG18	3
PIAS4	3
RGPD5	3
ODF2L	3
LINC00152	3
LITAF	3
PSMB4	3
RAB27A	3
ATF3	3
NPIPA1	3
SLC3A2	3
NAMPTL	3
CD47	3
CDC73	3
C1orf85	3
RP11-359K18.4	3
PRPF3	3
ENC1	3
PRNP	3
JTB	3
SIKE1	3
PNPLA2	3
DPP7	3
CAPN2	3
GNAS	3
NR4A2	3
SLX1A	3
GSTP1	3
MICAL1	3
NGLY1	3
MFSD1	3
LAMTOR2	3
A1BG	3
LMO4	3
HOXA3	3
UBAP2L	3
RPS27	3
CSTB	3
NPIPB3	3
LSP1	3
NBPF10	3
UPF2	3
YBX3	3
ARPC1B	3
MAML2	3
HCST	3
CLEC2B	3
IFI44L	3
RPL13	3
NR4A1	3
FYB	3
TROVE2	3
CYBB	3
CD37	3
CALD1	3
TMSB10	3
PIK3R5	3
ID4	3
SGK1	3
CDR1	3
CEP170	3
RGS2	3
RAC2	3
HLA-DRB5	3
NGFRAP1	3
ETF1	4
RPLP1	4
RPL29	4
RPL28	4
MRPL32	4
RNFT1	4
RPSAP58	4
COX8A	5
RPL34	5
TOMM7	5
SLC25A39	5
PKN1	5
EEF2	5
MT-CO3	5
MT-ND6	5
MT-ND3	5
MT-ND5	5
CBX6	5
MT-CO2	5
MT-ND1	5
COX7A2	5
MT-ND4L	5
CTA-363E6.7	6
PET100	6
RNF187	6
LENG9	6
TMEM258	6
ANAPC16	6
SF3B14	6
ZMYND8	6
RP11-379K17.12	6
RPL19	6
WDR52	6
FLOT2	6
FRMD4A	6
HK2	6
PSCA	6
BHLHE41	6
CDC6	6
MMD	6
NXN	6
NRIP3	6
PPP1R1B	6
RP11-676J12.7	6
H19	6
TBC1D3F	6
PSMB3	6
SEMA4B	6
RP11-617F23.1	6
CASC3	6
WIPF2	6
MIEN1	6
ERBB2	6
MSL1	6
STON2	6
GRB7	6
